# Supplementary material for: Normative data for human postural vertical: A systematic review and meta-analysis
Source: PLoS One. 2018 Sep 28;13(9):e0204122. doi: 10.1371/journal.pone.0204122 (PMC6161851; doi:10.1371/journal.pone.0204122)
Supplement: S1 Dataset — (XLSX) [file pone.0204122.s001.xlsx]

## Sheet: Página1
Sagital SPV
AUTHOR / YEAR		n	n * MEAN	MEAN	SD	IC(mu)		Weight	Normative range		Test Q Cohocran	I2
Israël et al. 2012		10	14	1.4	4.2	-1.20319	4.00319	5.34759			0.0779827
Barbieri et al. 2010		87	-66.12	-0.76	1.22	-1.01636	-0.503636	46.5241			-0.526999
Barbieri et al. 2008		12	9.36	0.78	1.7	-0.181866	1.74187	6.41711			0.261458
Anastasopoulos et al. 1997		26	39	1.5	2.2	0.654347	2.34565	13.9037			0.304879
Bisdorff et al. 1996		52	8.32	0.16	0.95	-0.0982129	0.418213	27.8075			0.150266
	TOTAL	187		0.024385	1.81729	-1.56854	1.61731		-3.61019	3.65896	0.267587	-13.9484
	Frontal SPV
AUTHOR / YEAR		n	n * MEAN	MEAN	SD	IC(mu)		Weight	Normative range		Test Q Cohocran	I2
Mansfield et al. 2015		10	-3.3	-0.33	1.65	-1.35268	0.692681	2.98507			-0.163645
Israël et al. 2012		10	-6	-0.6	4.2	-3.20319	2.00319	2.98507			-0.0405625
Joassin et al. 2010		13	5.85	0.45	1.02	-0.104478	1.00448	3.8806			0.321489
Saeys et al. 2010		61	10.98	0.18	1.55	-0.208976	0.568976	18.209			0.0268377
Pérennou et al. 2008		33	0.99	0.03	0.9	-0.277073	0.337073	9.85075			-0.105583
Mazibrada et al. 2008		20	-8	-0.4	0.8	-0.750615	-0.0493845	5.97015			-0.805504
Aoki et al. 1999		22	-9.46	-0.43	1.5	-1.05681	0.19681	6.56716			-0.242454
Anastasopoulos et al. 1999		20	32	1.6	1	1.16173	2.03827	5.97015			1.48448
Pérennou et al. 1998		14	12.6	0.9	0.3	0.74285	1.05715	4.1791			8.71642
Anastasopoulos et al. 1997		20	-26	-1.3	1.4	-1.91358	-0.686423	5.97015			-0.722205
Anastasopoulos et al. 1997		26	26	1	1.7	0.346541	1.65346	7.76119			0.306048
Bisdorff et al. 1996		8	-3.2	-0.4	0.9	-1.02367	0.223668	2.38806			-0.636447
Bisdorff et al. 1996		52	6.24	0.12	0.95	-0.138213	0.378213	15.5224			0.00496134
Fukada et al., 2017		13	1.3	0.1	0.6	-0.226164	0.426164	3.8806			-0.0431177
Fukada et al., 2017		13	-1.3	-0.1	1.1	-0.697967	0.497967	3.8806			-0.178118
	TOTAL	335		0.115522	1.49491	-0.641004	0.872049		-2.87429	3.10533	7.9226	-0.767098
